# Supplementary material for: Does Chronic Obstructive Pulmonary Disease Impact Outcome after Coronary Artery Bypass Grafting? A Population-Based Retrospective Study in Germany
Source: J Clin Med. 2024 Aug 29;13(17):5131. doi: 10.3390/jcm13175131 (PMC11396234; doi:10.3390/jcm13175131)
Supplement: Supplementary file 1 [file jcm-13-05131-s001.zip]

Archive with 16 entries (16 files):
- Additional File 10_Regression_ no copd_on pump_VT.pdf
- Additional File 11_Regression_copd_minimally invasive technique_mortality.pdf
- Additional File 12_Regression_copd_minimally invasive technique_HLOS.pdf
- Additional File 13_Regression_copd_minimally invasive technique_VT.pdf
- Additional File 14_Regression_no copd_minimally invasive technique_mortality.pdf
- Additional File 15_Regression_ no copd_minimally invasive technique_HLOS.pdf
- Additional File 16_Regression_ no copd_minimally invasive technique_VT.pdf
- Additional file 1_ICD_OPS_rev.pdf
- Additional File 2_Regression_copd_mortality.pdf
- Additional File 3_Regression_copd_HLOS.pdf
- Additional File 4_Regression_ copd_VT.pdf
- Additional File 5_Regression_copd_on-pump_mortality.pdf
- Additional File 6_Regression_copd_on pump_HLOS.pdf
- Additional File 7_Regression_copd_on pump_VT.pdf
- Additional File 8_Regression_no copd_on-pump_mortality.pdf
- Additional File 9_Regression_ no copd_on pump_HLOS.pdf
